# Supplementary material for: Bioinformatic Selection of Mannose-Specific Lectins from Allium genus as SARS-CoV-2 Inhibitors Analysing Protein–Protein Interaction
Source: Life (Basel). 2025 Jan 23;15(2):162. doi: 10.3390/life15020162 (PMC11856470; doi:10.3390/life15020162)
Supplement: Supplementary file 1 [file life-15-00162-s001.zip]

Archive with 5 entries (5 files):
- FigureS1.tif
- FigureS2.png
- Table S1.pdf
- TableS2.xlsx
- TableS3.xlsx
