# Supplementary material for: Bioinformatic Selection of Mannose-Specific Lectins from Allium genus as SARS-CoV-2 Inhibitors Analysing Protein–Protein Interaction
Source: Life (Basel). 2025 Jan 23;15(2):162. doi: 10.3390/life15020162 (PMC11856470; doi:10.3390/life15020162)
Supplement: Supplementary file 1 [file life-15-00162-s001.zip › TableS3.xlsx]

## Sheet: Seqsim
		No		1	2	3	4	5	6	7	8	9	10	11	12	13	14	15	16	17	18	19	20	21	22	23	24	25	26	27	28	29	30	31	32	33	34	35	36	37	38	39	40	41	42	43	44	45	46
			A	21.0902	18.4678	21.5215	16.0866	19.4945	26.0179	20.9484	21.7443	21.3906	19.7938	7.65917	13.6542	26.4346	11.471	19.5755	10.7357	16.2185	12.6094	11.5953	10.3431	7.30493	18.4547	11.5238	18.7727	30.123	36.3609	31.1991	28.6716	14.8786	7.13995	22.2432	9.349	42.5383	5.97649	26.8779	12.8608	23.5635	23.5635	23.8214	23.8214	23.8214	25.4557	24.223	24.223	11.6279	14.7209
			S/N	31.4431	27.0598	31.0104	28.0254	52.8254	39.3813	31.8243	31.704	29.1903	29.0672	18.1444	31.629	35.1725	32.4355	39.9634	26.8679	28.7616	30.4627	29.2304	27.8007	20.3431	46.5886	32.3633	44.6733	62.8176	74.912	66.7828	59.8448	34.1008	19.5613	65.9063	37.1118	61.3008	22.5724	47.9066	27.2415	49.4099	49.4099	49.9745	49.9745	49.9745	52.9371	50.6461	50.6461	22.633	35.4922
No	A	S/N	Seq->	sp|P86184|LECA_CYMRO	tr|D5MNX4|D5MNX4_CYMRO	tr|A0A6P4BF50|A0A6P4BF50_ARADU	tr|A0A9C6TJR5|A0A9C6TJR5_ARADU	tr|A0A8B8J8A8|A0A8B8J8A8_PHODC	tr|A0A6I9RRF1|A0A6I9RRF1_ELAGV	tr|A0A8B7CFZ6|A0A8B7CFZ6_PHODC	tr|A0A8K0ITP4|A0A8K0ITP4_COCNU	tr|A0A8B7CFJ7|A0A8B7CFJ7_PHODC	tr|A0A8B7CFQ3|A0A8B7CFQ3_PHODC	tr|A0A2I0WZ74|A0A2I0WZ74_9ASPA	tr|A0A443PBP6|A0A443PBP6_9MAGN	tr|A0A8K0IZE7|A0A8K0IZE7_COCNU	tr|A0A8N4FBF0|A0A8N4FBF0_ELAGV	tr|A2SVT1|A2SVT1_9MAGN	tr|A0A2I0VLE0|A0A2I0VLE0_9ASPA	tr|A0A1D1YX83|A0A1D1YX83_9ARAE	tr|A0A2I0VLD5|A0A2I0VLD5_9ASPA	tr|A0A8K0N107|A0A8K0N107_COCNU	tr|A0A6I9QKD0|A0A6I9QKD0_ELAGV	tr|A0A6I9R6F6|A0A6I9R6F6_ELAGV	tr|O24427|O24427_ALLUR	tr|A0A0S2VFB7|A0A0S2VFB7_ALPGA	tr|A0A0S2VEL8|A0A0S2VEL8_9LILI	sp|P83886|ASAL_ALLSA	tr|A0A0S2VEK0|A0A0S2VEK0_9LILI	tr|A0A0S2VEQ1|A0A0S2VEQ1_CURLO	tr|A0A0S2VEJ7|A0A0S2VEJ7_ZINOF	tr|A0A2I0VX94|A0A2I0VX94_9ASPA	tr|A0A2I0VA69|A0A2I0VA69_9ASPA	tr|A0A175WDI4|A0A175WDI4_9PEZI	tr|A0A8H4L396|A0A8H4L396_9HYPO	tr|A0A2J7ZWM3|A0A2J7ZWM3_9CHLO	tr|A0A9Q0N6B2|A0A9Q0N6B2_9DIPT	tr|A0A917QGK4|A0A917QGK4_9NOCA	tr|A0A6N4UNE4|A0A6N4UNE4_9MYCO	tr|A0A1T7XQE7|A0A1T7XQE7_9MYCO	tr|R4ULX2|R4ULX2_9MYCO	tr|A0A1U1ABQ1|A0A1U1ABQ1_9MYCO	tr|A0A8B4DUW7|A0A8B4DUW7_9MYCO	tr|A0A9Q7SDL5|A0A9Q7SDL5_9MYCO	tr|A0A0U0ZSS4|A0A0U0ZSS4_9MYCO	tr|A0A9Q7SNH7|A0A9Q7SNH7_9MYCO	tr|B1MB33|B1MB33_MYCA9	tr|A0A6G6AC25|A0A6G6AC25_9VIRU	tr|A0A2J8A1R8|A0A2J8A1R8_9CHLO
1	21.0902	31.4431	sp|P86184|LECA_CYMRO	ID	0.991	0.159	0.129	0.034	0.056	0.044	0.044	0.068	0.07	0.011	0.081	0.051	0.008	0.033	0.02	0.03	0.022	0.037	0.034	0.034	0.034	0.037	0.037	0.037	0.037	0.037	0.037	0.037	0.037	0.027	0.01	0.012	0.019	0.05	0.059	0.059	0.059	0.059	0.059	0.059	0.062	0.062	0.062	0.019	0.013
2	18.4678	27.0598	tr|D5MNX4|D5MNX4_CYMRO	0.991	ID	0.159	0.129	0.034	0.056	0.044	0.044	0.068	0.07	0.011	0.081	0.051	0.008	0.033	0.02	0.03	0.022	0.037	0.034	0.034	0.034	0.037	0.037	0.037	0.037	0.037	0.037	0.037	0.037	0.027	0.01	0.012	0.019	0.05	0.059	0.059	0.059	0.059	0.059	0.059	0.062	0.062	0.062	0.019	0.013
3	21.5215	31.0104	tr|A0A6P4BF50|A0A6P4BF50_ARADU	0.159	0.159	ID	0.722	0.064	0.054	0.046	0.043	0.046	0.046	0.096	0.038	0.053	0.058	0.068	0.069	0.053	0.076	0.066	0.07	0.07	0.082	0.072	0.086	0.09	0.09	0.09	0.089	0.07	0.057	0.047	0.02	0.045	0.048	0.049	0.053	0.063	0.063	0.063	0.063	0.063	0.063	0.063	0.063	0.046	0.036
4	16.0866	28.0254	tr|A0A9C6TJR5|A0A9C6TJR5_ARADU	0.129	0.129	0.722	ID	0.057	0.054	0.04	0.036	0.04	0.037	0.103	0.03	0.046	0.072	0.064	0.06	0.048	0.082	0.061	0.066	0.066	0.079	0.064	0.087	0.087	0.087	0.087	0.087	0.069	0.057	0.057	0.037	0.052	0.046	0.052	0.055	0.055	0.055	0.055	0.055	0.055	0.055	0.055	0.055	0.047	0.048
5	19.4945	52.8254	tr|A0A8B8J8A8|A0A8B8J8A8_PHODC	0.034	0.034	0.064	0.057	ID	0.405	0.179	0.187	0.163	0.169	0.167	0.069	0.12	0.17	0.214	0.201	0.183	0.233	0.197	0.187	0.187	0.215	0.258	0.225	0.229	0.216	0.224	0.22	0.196	0.208	0.148	0.106	0.089	0.151	0.187	0.142	0.186	0.186	0.181	0.181	0.181	0.186	0.181	0.181	0.103	0.114
6	26.0179	39.3813	tr|A0A6I9RRF1|A0A6I9RRF1_ELAGV	0.056	0.056	0.054	0.054	0.405	ID	0.364	0.364	0.297	0.295	0.128	0.092	0.225	0.14	0.15	0.134	0.182	0.157	0.164	0.147	0.147	0.136	0.135	0.15	0.153	0.146	0.15	0.153	0.133	0.153	0.073	0.055	0.075	0.078	0.11	0.087	0.12	0.12	0.116	0.116	0.116	0.12	0.116	0.116	0.081	0.081
7	20.9484	31.8243	tr|A0A8B7CFZ6|A0A8B7CFZ6_PHODC	0.044	0.044	0.046	0.04	0.179	0.364	ID	0.947	0.355	0.335	0.1	0.071	0.24	0.157	0.172	0.123	0.184	0.166	0.186	0.194	0.19	0.124	0.127	0.131	0.134	0.128	0.131	0.134	0.164	0.173	0.072	0.062	0.075	0.077	0.087	0.099	0.109	0.109	0.109	0.109	0.109	0.106	0.109	0.109	0.064	0.087
8	21.7443	31.704	tr|A0A8K0ITP4|A0A8K0ITP4_COCNU	0.044	0.044	0.043	0.036	0.187	0.364	0.947	ID	0.355	0.335	0.096	0.071	0.247	0.153	0.172	0.13	0.181	0.163	0.179	0.187	0.187	0.128	0.127	0.128	0.131	0.124	0.128	0.131	0.16	0.17	0.072	0.065	0.077	0.077	0.09	0.093	0.103	0.103	0.103	0.103	0.103	0.1	0.103	0.103	0.064	0.094
9	21.3906	29.1903	tr|A0A8B7CFJ7|A0A8B7CFJ7_PHODC	0.068	0.068	0.046	0.04	0.163	0.297	0.355	0.355	ID	0.883	0.103	0.102	0.24	0.135	0.161	0.148	0.182	0.163	0.182	0.173	0.176	0.12	0.138	0.139	0.145	0.139	0.142	0.142	0.144	0.15	0.078	0.056	0.064	0.075	0.101	0.097	0.126	0.126	0.123	0.123	0.123	0.12	0.123	0.123	0.092	0.076
10	19.7938	29.0672	tr|A0A8B7CFQ3|A0A8B7CFQ3_PHODC	0.07	0.07	0.046	0.037	0.169	0.295	0.335	0.335	0.883	ID	0.103	0.098	0.244	0.128	0.155	0.148	0.176	0.16	0.163	0.157	0.161	0.121	0.146	0.137	0.143	0.136	0.14	0.14	0.135	0.137	0.087	0.065	0.065	0.077	0.107	0.106	0.133	0.133	0.13	0.13	0.13	0.127	0.13	0.13	0.085	0.077
11	7.65917	18.1444	tr|A0A2I0WZ74|A0A2I0WZ74_9ASPA	0.011	0.011	0.096	0.103	0.167	0.128	0.1	0.096	0.103	0.103	ID	0.069	0.105	0.211	0.207	0.247	0.189	0.231	0.2	0.205	0.2	0.213	0.184	0.21	0.214	0.202	0.209	0.206	0.207	0.212	0.156	0.102	0.092	0.134	0.123	0.105	0.139	0.139	0.135	0.135	0.135	0.131	0.131	0.131	0.111	0.112
12	13.6542	31.629	tr|A0A443PBP6|A0A443PBP6_9MAGN	0.081	0.081	0.038	0.03	0.069	0.092	0.071	0.071	0.102	0.098	0.069	ID	0.113	0.046	0.15	0.076	0.112	0.083	0.171	0.176	0.18	0.147	0.168	0.142	0.158	0.15	0.15	0.15	0.151	0.157	0.101	0.093	0.066	0.105	0.118	0.092	0.106	0.106	0.106	0.106	0.106	0.106	0.106	0.106	0.059	0.087
13	26.4346	35.1725	tr|A0A8K0IZE7|A0A8K0IZE7_COCNU	0.051	0.051	0.053	0.046	0.12	0.225	0.24	0.247	0.24	0.244	0.105	0.113	ID	0.239	0.145	0.149	0.183	0.188	0.154	0.169	0.166	0.141	0.125	0.142	0.141	0.138	0.141	0.141	0.148	0.151	0.086	0.054	0.064	0.072	0.1	0.081	0.09	0.09	0.09	0.09	0.09	0.09	0.09	0.09	0.063	0.079
14	11.471	32.4355	tr|A0A8N4FBF0|A0A8N4FBF0_ELAGV	0.008	0.008	0.058	0.072	0.17	0.14	0.157	0.153	0.135	0.128	0.211	0.046	0.239	ID	0.236	0.253	0.204	0.312	0.225	0.255	0.25	0.222	0.191	0.234	0.239	0.225	0.233	0.229	0.229	0.222	0.167	0.088	0.102	0.124	0.13	0.107	0.103	0.103	0.103	0.103	0.103	0.103	0.103	0.103	0.092	0.112
15	19.5755	39.9634	tr|A2SVT1|A2SVT1_9MAGN	0.033	0.033	0.068	0.064	0.214	0.15	0.172	0.172	0.161	0.155	0.207	0.15	0.145	0.236	ID	0.235	0.269	0.285	0.327	0.333	0.333	0.326	0.277	0.293	0.303	0.29	0.293	0.288	0.336	0.342	0.162	0.13	0.129	0.153	0.186	0.196	0.206	0.206	0.201	0.201	0.201	0.197	0.197	0.197	0.141	0.176
16	10.7357	26.8679	tr|A0A2I0VLE0|A0A2I0VLE0_9ASPA	0.02	0.02	0.069	0.06	0.201	0.134	0.123	0.13	0.148	0.148	0.247	0.076	0.149	0.253	0.235	ID	0.225	0.349	0.296	0.324	0.324	0.28	0.208	0.239	0.239	0.231	0.239	0.235	0.236	0.289	0.167	0.119	0.108	0.151	0.171	0.161	0.171	0.171	0.175	0.175	0.175	0.175	0.175	0.175	0.149	0.126
17	16.2185	28.7616	tr|A0A1D1YX83|A0A1D1YX83_9ARAE	0.03	0.03	0.053	0.048	0.183	0.182	0.184	0.181	0.182	0.176	0.189	0.112	0.183	0.204	0.269	0.225	ID	0.267	0.254	0.267	0.271	0.257	0.253	0.287	0.287	0.283	0.287	0.291	0.263	0.271	0.155	0.108	0.123	0.135	0.171	0.162	0.209	0.209	0.209	0.209	0.209	0.201	0.205	0.205	0.12	0.137
18	12.6094	30.4627	tr|A0A2I0VLD5|A0A2I0VLD5_9ASPA	0.022	0.022	0.076	0.082	0.233	0.157	0.166	0.163	0.163	0.16	0.231	0.083	0.188	0.312	0.285	0.349	0.267	ID	0.307	0.324	0.329	0.298	0.256	0.285	0.296	0.277	0.285	0.276	0.302	0.351	0.189	0.121	0.121	0.166	0.168	0.156	0.192	0.192	0.192	0.192	0.192	0.192	0.192	0.192	0.13	0.127
19	11.5953	29.2304	tr|A0A8K0N107|A0A8K0N107_COCNU	0.037	0.037	0.066	0.061	0.197	0.164	0.186	0.179	0.182	0.163	0.2	0.171	0.154	0.225	0.327	0.296	0.254	0.307	ID	0.843	0.854	0.365	0.346	0.364	0.369	0.362	0.364	0.36	0.393	0.421	0.223	0.139	0.121	0.186	0.198	0.191	0.236	0.236	0.232	0.232	0.232	0.227	0.232	0.232	0.152	0.211
20	10.3431	27.8007	tr|A0A6I9QKD0|A0A6I9QKD0_ELAGV	0.034	0.034	0.07	0.066	0.187	0.147	0.194	0.187	0.173	0.157	0.205	0.176	0.169	0.255	0.333	0.324	0.267	0.324	0.843	ID	0.988	0.359	0.348	0.369	0.375	0.367	0.369	0.365	0.412	0.421	0.219	0.146	0.115	0.176	0.217	0.196	0.233	0.233	0.237	0.237	0.237	0.233	0.237	0.237	0.148	0.197
21	7.30493	20.3431	tr|A0A6I9R6F6|A0A6I9R6F6_ELAGV	0.034	0.034	0.07	0.066	0.187	0.147	0.19	0.187	0.176	0.161	0.2	0.18	0.166	0.25	0.333	0.324	0.271	0.329	0.854	0.988	ID	0.359	0.348	0.369	0.375	0.367	0.369	0.365	0.412	0.426	0.219	0.14	0.115	0.176	0.212	0.196	0.233	0.233	0.237	0.237	0.237	0.233	0.237	0.237	0.152	0.197
22	18.4547	46.5886	tr|O24427|O24427_ALLUR	0.034	0.034	0.082	0.079	0.215	0.136	0.124	0.128	0.12	0.121	0.213	0.147	0.141	0.222	0.326	0.28	0.257	0.298	0.365	0.359	0.359	ID	0.564	0.602	0.607	0.59	0.607	0.597	0.349	0.437	0.236	0.179	0.123	0.192	0.224	0.186	0.222	0.222	0.226	0.226	0.226	0.222	0.226	0.226	0.132	0.202
23	11.5238	32.3633	tr|A0A0S2VFB7|A0A0S2VFB7_ALPGA	0.037	0.037	0.072	0.064	0.258	0.135	0.127	0.127	0.138	0.146	0.184	0.168	0.125	0.191	0.277	0.208	0.253	0.256	0.346	0.348	0.348	0.564	ID	0.779	0.79	0.775	0.795	0.782	0.344	0.374	0.262	0.175	0.117	0.234	0.243	0.215	0.256	0.256	0.251	0.251	0.251	0.246	0.251	0.251	0.127	0.19
24	18.7727	44.6733	tr|A0A0S2VEL8|A0A0S2VEL8_9LILI	0.037	0.037	0.086	0.087	0.225	0.15	0.131	0.128	0.139	0.137	0.21	0.142	0.142	0.234	0.293	0.239	0.287	0.285	0.364	0.369	0.369	0.602	0.779	ID	0.961	0.956	0.983	0.961	0.338	0.391	0.229	0.149	0.134	0.194	0.217	0.198	0.234	0.234	0.23	0.23	0.23	0.225	0.23	0.23	0.13	0.187
25	30.123	62.8176	sp|P83886|ASAL_ALLSA	0.037	0.037	0.09	0.087	0.229	0.153	0.134	0.131	0.145	0.143	0.214	0.158	0.141	0.239	0.303	0.239	0.287	0.296	0.369	0.375	0.375	0.607	0.79	0.961	ID	0.95	0.977	0.956	0.349	0.402	0.228	0.154	0.133	0.193	0.222	0.198	0.233	0.233	0.229	0.229	0.229	0.224	0.229	0.229	0.13	0.181
26	36.3609	74.912	tr|A0A0S2VEK0|A0A0S2VEK0_9LILI	0.037	0.037	0.09	0.087	0.216	0.146	0.128	0.124	0.139	0.136	0.202	0.15	0.138	0.225	0.29	0.231	0.283	0.277	0.362	0.367	0.367	0.59	0.775	0.956	0.95	ID	0.972	0.961	0.333	0.386	0.215	0.142	0.13	0.186	0.208	0.193	0.229	0.229	0.224	0.224	0.224	0.22	0.224	0.224	0.125	0.18
27	31.1991	66.7828	tr|A0A0S2VEQ1|A0A0S2VEQ1_CURLO	0.037	0.037	0.09	0.087	0.224	0.15	0.131	0.128	0.142	0.14	0.209	0.15	0.141	0.233	0.293	0.239	0.287	0.285	0.364	0.369	0.369	0.607	0.795	0.983	0.977	0.972	ID	0.978	0.338	0.391	0.228	0.148	0.133	0.193	0.217	0.198	0.233	0.233	0.229	0.229	0.229	0.224	0.229	0.229	0.13	0.186
28	28.6716	59.8448	tr|A0A0S2VEJ7|A0A0S2VEJ7_ZINOF	0.037	0.037	0.089	0.087	0.22	0.153	0.134	0.131	0.142	0.14	0.206	0.15	0.141	0.229	0.288	0.235	0.291	0.276	0.36	0.365	0.365	0.597	0.782	0.961	0.956	0.961	0.978	ID	0.338	0.391	0.225	0.146	0.129	0.19	0.217	0.198	0.233	0.233	0.229	0.229	0.229	0.224	0.229	0.229	0.132	0.183
29	14.8786	34.1008	tr|A0A2I0VX94|A0A2I0VX94_9ASPA	0.037	0.037	0.07	0.069	0.196	0.133	0.164	0.16	0.144	0.135	0.207	0.151	0.148	0.229	0.336	0.236	0.263	0.302	0.393	0.412	0.412	0.349	0.344	0.338	0.349	0.333	0.338	0.338	ID	0.655	0.211	0.161	0.13	0.185	0.226	0.196	0.224	0.224	0.224	0.224	0.224	0.224	0.224	0.224	0.129	0.164
30	7.13995	19.5613	tr|A0A2I0VA69|A0A2I0VA69_9ASPA	0.037	0.037	0.057	0.057	0.208	0.153	0.173	0.17	0.15	0.137	0.212	0.157	0.151	0.222	0.342	0.289	0.271	0.351	0.421	0.421	0.426	0.437	0.374	0.391	0.402	0.386	0.391	0.391	0.655	ID	0.233	0.152	0.132	0.186	0.213	0.184	0.229	0.229	0.229	0.229	0.229	0.224	0.229	0.229	0.135	0.157
31	22.2432	65.9063	tr|A0A175WDI4|A0A175WDI4_9PEZI	0.027	0.027	0.047	0.057	0.148	0.073	0.072	0.072	0.078	0.087	0.156	0.101	0.086	0.167	0.162	0.167	0.155	0.189	0.223	0.219	0.219	0.236	0.262	0.229	0.228	0.215	0.228	0.225	0.211	0.233	ID	0.316	0.123	0.206	0.173	0.175	0.215	0.215	0.215	0.215	0.215	0.21	0.21	0.21	0.12	0.147
32	9.349	37.1118	tr|A0A8H4L396|A0A8H4L396_9HYPO	0.01	0.01	0.02	0.037	0.106	0.055	0.062	0.065	0.056	0.065	0.102	0.093	0.054	0.088	0.13	0.119	0.108	0.121	0.139	0.146	0.14	0.179	0.175	0.149	0.154	0.142	0.148	0.146	0.161	0.152	0.316	ID	0.097	0.172	0.13	0.134	0.141	0.141	0.141	0.141	0.141	0.141	0.141	0.141	0.086	0.157
33	42.5383	61.3008	tr|A0A2J7ZWM3|A0A2J7ZWM3_9CHLO	0.012	0.012	0.045	0.052	0.089	0.075	0.075	0.077	0.064	0.065	0.092	0.066	0.064	0.102	0.129	0.108	0.123	0.121	0.121	0.115	0.115	0.123	0.117	0.134	0.133	0.13	0.133	0.129	0.13	0.132	0.123	0.097	ID	0.125	0.093	0.11	0.119	0.119	0.116	0.116	0.116	0.116	0.116	0.116	0.108	0.16
34	5.97649	22.5724	tr|A0A9Q0N6B2|A0A9Q0N6B2_9DIPT	0.019	0.019	0.048	0.046	0.151	0.078	0.077	0.077	0.075	0.077	0.134	0.105	0.072	0.124	0.153	0.151	0.135	0.166	0.186	0.176	0.176	0.192	0.234	0.194	0.193	0.186	0.193	0.19	0.185	0.186	0.206	0.172	0.125	ID	0.186	0.17	0.189	0.189	0.184	0.184	0.184	0.184	0.184	0.184	0.096	0.154
35	26.8779	47.9066	tr|A0A917QGK4|A0A917QGK4_9NOCA	0.05	0.05	0.049	0.052	0.187	0.11	0.087	0.09	0.101	0.107	0.123	0.118	0.1	0.13	0.186	0.171	0.171	0.168	0.198	0.217	0.212	0.224	0.243	0.217	0.222	0.208	0.217	0.217	0.226	0.213	0.173	0.13	0.093	0.186	ID	0.527	0.544	0.544	0.549	0.549	0.549	0.544	0.549	0.549	0.108	0.151
36	12.8608	27.2415	tr|A0A6N4UNE4|A0A6N4UNE4_9MYCO	0.059	0.059	0.053	0.055	0.142	0.087	0.099	0.093	0.097	0.106	0.105	0.092	0.081	0.107	0.196	0.161	0.162	0.156	0.191	0.196	0.196	0.186	0.215	0.198	0.198	0.193	0.198	0.198	0.196	0.184	0.175	0.134	0.11	0.17	0.527	ID	0.635	0.635	0.64	0.64	0.64	0.64	0.64	0.64	0.094	0.158
37	23.5635	49.4099	tr|A0A1T7XQE7|A0A1T7XQE7_9MYCO	0.059	0.059	0.063	0.055	0.186	0.12	0.109	0.103	0.126	0.133	0.139	0.106	0.09	0.103	0.206	0.171	0.209	0.192	0.236	0.233	0.233	0.222	0.256	0.234	0.233	0.229	0.233	0.233	0.224	0.229	0.215	0.141	0.119	0.189	0.544	0.635	ID	1	0.994	0.994	0.994	0.984	0.989	0.989	0.125	0.164
38	23.5635	49.4099	tr|R4ULX2|R4ULX2_9MYCO	0.059	0.059	0.063	0.055	0.186	0.12	0.109	0.103	0.126	0.133	0.139	0.106	0.09	0.103	0.206	0.171	0.209	0.192	0.236	0.233	0.233	0.222	0.256	0.234	0.233	0.229	0.233	0.233	0.224	0.229	0.215	0.141	0.119	0.189	0.544	0.635	1	ID	0.994	0.994	0.994	0.984	0.989	0.989	0.125	0.164
39	23.8214	49.9745	tr|A0A1U1ABQ1|A0A1U1ABQ1_9MYCO	0.059	0.059	0.063	0.055	0.181	0.116	0.109	0.103	0.123	0.13	0.135	0.106	0.09	0.103	0.201	0.175	0.209	0.192	0.232	0.237	0.237	0.226	0.251	0.23	0.229	0.224	0.229	0.229	0.224	0.229	0.215	0.141	0.116	0.184	0.549	0.64	0.994	0.994	ID	1	1	0.989	0.994	0.994	0.125	0.168
40	23.8214	49.9745	tr|A0A8B4DUW7|A0A8B4DUW7_9MYCO	0.059	0.059	0.063	0.055	0.181	0.116	0.109	0.103	0.123	0.13	0.135	0.106	0.09	0.103	0.201	0.175	0.209	0.192	0.232	0.237	0.237	0.226	0.251	0.23	0.229	0.224	0.229	0.229	0.224	0.229	0.215	0.141	0.116	0.184	0.549	0.64	0.994	0.994	1	ID	1	0.989	0.994	0.994	0.125	0.168
41	23.8214	49.9745	tr|A0A9Q7SDL5|A0A9Q7SDL5_9MYCO	0.059	0.059	0.063	0.055	0.181	0.116	0.109	0.103	0.123	0.13	0.135	0.106	0.09	0.103	0.201	0.175	0.209	0.192	0.232	0.237	0.237	0.226	0.251	0.23	0.229	0.224	0.229	0.229	0.224	0.229	0.215	0.141	0.116	0.184	0.549	0.64	0.994	0.994	1	1	ID	0.989	0.994	0.994	0.125	0.168
42	25.4557	52.9371	tr|A0A0U0ZSS4|A0A0U0ZSS4_9MYCO	0.062	0.062	0.063	0.055	0.186	0.12	0.106	0.1	0.12	0.127	0.131	0.106	0.09	0.103	0.197	0.175	0.201	0.192	0.227	0.233	0.233	0.222	0.246	0.225	0.224	0.22	0.224	0.224	0.224	0.224	0.21	0.141	0.116	0.184	0.544	0.64	0.984	0.984	0.989	0.989	0.989	ID	0.994	0.994	0.125	0.164
43	24.223	50.6461	tr|A0A9Q7SNH7|A0A9Q7SNH7_9MYCO	0.062	0.062	0.063	0.055	0.181	0.116	0.109	0.103	0.123	0.13	0.131	0.106	0.09	0.103	0.197	0.175	0.205	0.192	0.232	0.237	0.237	0.226	0.251	0.23	0.229	0.224	0.229	0.229	0.224	0.229	0.21	0.141	0.116	0.184	0.549	0.64	0.989	0.989	0.994	0.994	0.994	0.994	ID	1	0.125	0.168
44	24.223	50.6461	tr|B1MB33|B1MB33_MYCA9	0.062	0.062	0.063	0.055	0.181	0.116	0.109	0.103	0.123	0.13	0.131	0.106	0.09	0.103	0.197	0.175	0.205	0.192	0.232	0.237	0.237	0.226	0.251	0.23	0.229	0.224	0.229	0.229	0.224	0.229	0.21	0.141	0.116	0.184	0.549	0.64	0.989	0.989	0.994	0.994	0.994	0.994	1	ID	0.125	0.168
45	11.6279	22.633	tr|A0A6G6AC25|A0A6G6AC25_9VIRU	0.019	0.019	0.046	0.047	0.103	0.081	0.064	0.064	0.092	0.085	0.111	0.059	0.063	0.092	0.141	0.149	0.12	0.13	0.152	0.148	0.152	0.132	0.127	0.13	0.13	0.125	0.13	0.132	0.129	0.135	0.12	0.086	0.108	0.096	0.108	0.094	0.125	0.125	0.125	0.125	0.125	0.125	0.125	0.125	ID	0.164
46	14.7209	35.4922	tr|A0A2J8A1R8|A0A2J8A1R8_9CHLO	0.013	0.013	0.036	0.048	0.114	0.081	0.087	0.094	0.076	0.077	0.112	0.087	0.079	0.112	0.176	0.126	0.137	0.127	0.211	0.197	0.197	0.202	0.19	0.187	0.181	0.18	0.186	0.183	0.164	0.157	0.147	0.157	0.16	0.154	0.151	0.158	0.164	0.164	0.168	0.168	0.168	0.164	0.168	0.168	0.164	ID
47	16.641	27.4283	tr|A0A2J7ZGQ8|A0A2J7ZGQ8_9CHLO	0.09	0.09	0.029	0.019	0.079	0.131	0.152	0.155	0.132	0.139	0.061	0.098	0.095	0.063	0.119	0.085	0.125	0.089	0.121	0.111	0.108	0.106	0.134	0.12	0.119	0.116	0.119	0.119	0.112	0.107	0.1	0.071	0.084	0.122	0.164	0.18	0.195	0.195	0.192	0.192	0.192	0.188	0.192	0.192	0.078	0.125
48	12.0542	42.6831	tr|A0A6P7I2F0|A0A6P7I2F0_9TELE	0.003	0.003	0.039	0.055	0.183	0.095	0.098	0.094	0.102	0.109	0.137	0.051	0.086	0.145	0.161	0.172	0.146	0.187	0.166	0.167	0.167	0.195	0.217	0.186	0.185	0.178	0.185	0.182	0.165	0.167	0.247	0.198	0.114	0.237	0.17	0.192	0.196	0.196	0.202	0.202	0.202	0.196	0.202	0.202	0.122	0.186
49	35.3851	40.7152	tr|A0AA47NLL8|A0AA47NLL8_MERPO	0.049	0.049	0.045	0.056	0.1	0.126	0.111	0.114	0.123	0.131	0.087	0.066	0.121	0.079	0.108	0.12	0.131	0.12	0.115	0.104	0.108	0.106	0.131	0.122	0.121	0.118	0.121	0.121	0.127	0.115	0.106	0.096	0.078	0.107	0.136	0.163	0.17	0.17	0.167	0.167	0.167	0.167	0.167	0.167	0.085	0.105
50	11.3536	31.5248	tr|A0A3P9A174|A0A3P9A174_ESOLU	0.011	0.011	0.058	0.058	0.154	0.095	0.091	0.094	0.085	0.093	0.155	0.076	0.076	0.15	0.165	0.181	0.154	0.179	0.194	0.195	0.195	0.184	0.187	0.186	0.185	0.184	0.185	0.188	0.185	0.202	0.224	0.183	0.144	0.187	0.118	0.17	0.173	0.173	0.178	0.178	0.178	0.173	0.178	0.178	0.136	0.183
51	16.5778	43.4739	tr|A0A3P8ZZX7|A0A3P8ZZX7_ESOLU	0.008	0.008	0.054	0.054	0.142	0.088	0.084	0.087	0.088	0.1	0.155	0.072	0.079	0.156	0.17	0.187	0.145	0.179	0.184	0.19	0.19	0.179	0.181	0.181	0.18	0.179	0.18	0.183	0.179	0.196	0.231	0.176	0.141	0.18	0.127	0.165	0.178	0.178	0.182	0.182	0.182	0.178	0.182	0.182	0.131	0.165
52	16.5778	43.4739	tr|A0A6Q2ZIK0|A0A6Q2ZIK0_ESOLU	0.008	0.008	0.054	0.054	0.142	0.088	0.084	0.087	0.088	0.1	0.16	0.072	0.079	0.156	0.17	0.193	0.145	0.179	0.184	0.19	0.19	0.179	0.181	0.181	0.18	0.179	0.18	0.183	0.179	0.202	0.238	0.176	0.141	0.18	0.127	0.165	0.178	0.178	0.182	0.182	0.182	0.178	0.182	0.182	0.136	0.165
53	14.5149	42.0332	tr|A0A6Q2Z1F8|A0A6Q2Z1F8_ESOLU	0.009	0.009	0.051	0.05	0.167	0.084	0.079	0.079	0.095	0.109	0.154	0.08	0.071	0.15	0.176	0.195	0.141	0.174	0.182	0.188	0.188	0.188	0.209	0.185	0.184	0.177	0.184	0.181	0.175	0.198	0.286	0.213	0.131	0.218	0.143	0.186	0.201	0.201	0.206	0.206	0.206	0.201	0.206	0.206	0.113	0.167
54	14.9223	49.3422	tr|A0A8J4XCK0|A0A8J4XCK0_CLAMG	0.006	0.006	0.048	0.055	0.195	0.098	0.072	0.072	0.095	0.098	0.107	0.072	0.071	0.154	0.165	0.153	0.15	0.168	0.16	0.161	0.161	0.201	0.218	0.191	0.19	0.183	0.19	0.187	0.175	0.182	0.237	0.247	0.106	0.201	0.133	0.161	0.149	0.149	0.154	0.154	0.154	0.154	0.154	0.154	0.109	0.168
55	20.872	74.3081	tr|A0A667XT83|A0A667XT83_9TELE	0.012	0.012	0.051	0.059	0.19	0.095	0.083	0.083	0.077	0.083	0.137	0.069	0.061	0.117	0.171	0.172	0.133	0.175	0.144	0.156	0.156	0.206	0.2	0.175	0.174	0.162	0.174	0.171	0.187	0.194	0.272	0.236	0.103	0.203	0.128	0.172	0.165	0.165	0.165	0.165	0.165	0.16	0.165	0.165	0.114	0.169
56	15.3263	44.8538	tr|A0A8B9R3N9|A0A8B9R3N9_ASTMX	0.018	0.018	0.055	0.071	0.167	0.08	0.076	0.079	0.084	0.08	0.125	0.076	0.086	0.151	0.181	0.189	0.145	0.18	0.182	0.188	0.183	0.229	0.217	0.186	0.185	0.178	0.185	0.182	0.175	0.193	0.268	0.216	0.099	0.264	0.148	0.196	0.201	0.201	0.206	0.206	0.206	0.206	0.206	0.206	0.103	0.188
57	15.3263	44.8538	tr|W5K596|W5K596_ASTMX	0.018	0.018	0.055	0.071	0.167	0.08	0.076	0.079	0.084	0.08	0.125	0.076	0.086	0.151	0.181	0.189	0.145	0.18	0.182	0.188	0.183	0.229	0.217	0.186	0.185	0.178	0.185	0.182	0.175	0.193	0.268	0.216	0.099	0.264	0.148	0.196	0.201	0.201	0.206	0.206	0.206	0.206	0.206	0.206	0.103	0.188
58	15.0983	44.5429	tr|A0A8T2LSW6|A0A8T2LSW6_ASTMX	0.018	0.018	0.055	0.071	0.167	0.08	0.076	0.079	0.084	0.08	0.125	0.076	0.082	0.144	0.181	0.189	0.145	0.18	0.182	0.188	0.183	0.229	0.217	0.186	0.185	0.178	0.185	0.182	0.175	0.193	0.268	0.216	0.099	0.264	0.148	0.196	0.201	0.201	0.206	0.206	0.206	0.206	0.206	0.206	0.103	0.188
59	8.83667	28.2948	tr|A0A6J2UST7|A0A6J2UST7_CHACN	0.012	0.012	0.047	0.053	0.181	0.084	0.076	0.076	0.091	0.101	0.143	0.063	0.096	0.157	0.155	0.183	0.133	0.162	0.154	0.177	0.166	0.189	0.204	0.18	0.179	0.172	0.179	0.177	0.17	0.177	0.243	0.208	0.082	0.214	0.153	0.171	0.175	0.175	0.18	0.18	0.18	0.18	0.18	0.18	0.121	0.182
60	8.13159	26.7911	tr|A0A6P3VNG6|A0A6P3VNG6_CLUHA	0.012	0.012	0.047	0.053	0.16	0.073	0.072	0.072	0.08	0.087	0.119	0.05	0.089	0.157	0.155	0.171	0.124	0.144	0.149	0.161	0.155	0.183	0.204	0.175	0.174	0.167	0.174	0.171	0.153	0.166	0.235	0.191	0.075	0.198	0.138	0.171	0.175	0.175	0.175	0.175	0.175	0.175	0.175	0.175	0.121	0.176
61	9.05521	24.8037	tr|A0A3B1KJ23|A0A3B1KJ23_ASTMX	0.009	0.009	0.051	0.059	0.197	0.099	0.08	0.08	0.12	0.127	0.155	0.08	0.093	0.15	0.166	0.196	0.163	0.193	0.194	0.212	0.206	0.206	0.236	0.207	0.206	0.198	0.206	0.203	0.187	0.216	0.314	0.232	0.107	0.211	0.139	0.167	0.202	0.202	0.202	0.202	0.202	0.196	0.202	0.202	0.131	0.156
62	9.05521	24.8037	tr|A0A8T2KSK8|A0A8T2KSK8_ASTMX	0.009	0.009	0.051	0.059	0.197	0.099	0.08	0.08	0.12	0.127	0.149	0.08	0.093	0.15	0.166	0.196	0.163	0.193	0.194	0.212	0.206	0.206	0.236	0.207	0.206	0.198	0.206	0.203	0.187	0.21	0.314	0.232	0.107	0.211	0.139	0.167	0.202	0.202	0.202	0.202	0.202	0.196	0.202	0.202	0.131	0.156
63	11.2856	31.2672	tr|A0A1S3Q820|A0A1S3Q820_SALSA	0.006	0.006	0.051	0.062	0.133	0.066	0.083	0.083	0.081	0.094	0.101	0.072	0.093	0.152	0.14	0.172	0.133	0.157	0.15	0.156	0.156	0.166	0.2	0.175	0.174	0.167	0.174	0.171	0.16	0.167	0.262	0.201	0.113	0.233	0.134	0.197	0.181	0.181	0.181	0.181	0.181	0.181	0.181	0.181	0.099	0.178
64	6.13715	20.8459	tr|A0AAD9BEC7|A0AAD9BEC7_DISEL	0.009	0.009	0.047	0.058	0.176	0.088	0.094	0.094	0.109	0.113	0.131	0.072	0.082	0.146	0.156	0.196	0.163	0.181	0.177	0.195	0.201	0.189	0.218	0.191	0.19	0.183	0.19	0.187	0.193	0.194	0.289	0.211	0.11	0.218	0.154	0.182	0.212	0.212	0.217	0.217	0.217	0.212	0.217	0.217	0.144	0.203
65	20.875	58.5351	tr|A0A6P8U0F9|A0A6P8U0F9_GYMAC	0.009	0.009	0.051	0.062	0.204	0.099	0.08	0.08	0.102	0.105	0.143	0.068	0.082	0.139	0.182	0.214	0.155	0.175	0.183	0.201	0.201	0.218	0.218	0.191	0.19	0.183	0.19	0.187	0.198	0.21	0.286	0.226	0.109	0.2	0.154	0.192	0.222	0.222	0.227	0.227	0.227	0.222	0.227	0.227	0.13	0.196
66	15.9915	47.5229	tr|A0AAD9BM97|A0AAD9BM97_DISEL	0.006	0.006	0.047	0.059	0.204	0.099	0.083	0.083	0.113	0.116	0.143	0.068	0.079	0.157	0.171	0.196	0.159	0.181	0.194	0.201	0.212	0.201	0.218	0.186	0.185	0.178	0.185	0.182	0.198	0.205	0.289	0.25	0.103	0.228	0.149	0.177	0.227	0.227	0.233	0.233	0.233	0.227	0.233	0.233	0.141	0.181
67	14.8989	43.9276	tr|A0AAD9BLD1|A0AAD9BLD1_DISEL	0.006	0.006	0.047	0.059	0.19	0.091	0.076	0.076	0.106	0.109	0.137	0.063	0.082	0.157	0.166	0.196	0.15	0.169	0.183	0.189	0.201	0.189	0.206	0.175	0.174	0.167	0.174	0.171	0.193	0.194	0.289	0.232	0.093	0.228	0.149	0.182	0.217	0.217	0.222	0.222	0.222	0.217	0.222	0.222	0.132	0.181
68	13.2402	35.5502	tr|A0A672IX59|A0A672IX59_SALFA	0.012	0.012	0.051	0.062	0.188	0.091	0.086	0.086	0.102	0.109	0.131	0.072	0.089	0.143	0.151	0.22	0.146	0.175	0.166	0.178	0.178	0.218	0.25	0.218	0.216	0.204	0.216	0.213	0.193	0.2	0.29	0.206	0.105	0.229	0.139	0.187	0.17	0.17	0.176	0.176	0.176	0.176	0.176	0.176	0.116	0.164
69	8.18573	24.0914	tr|A0A9Y4KGH0|A0A9Y4KGH0_9TELE	0.018	0.018	0.055	0.066	0.19	0.091	0.076	0.076	0.106	0.109	0.131	0.072	0.1	0.151	0.166	0.172	0.15	0.175	0.177	0.178	0.178	0.201	0.231	0.196	0.195	0.188	0.195	0.192	0.193	0.205	0.268	0.208	0.102	0.223	0.154	0.177	0.207	0.207	0.212	0.212	0.212	0.207	0.212	0.212	0.134	0.189
70	6.16796	22.2624	tr|A0A3Q2PY45|A0A3Q2PY45_FUNHE	0.018	0.018	0.055	0.062	0.197	0.099	0.09	0.087	0.091	0.098	0.131	0.085	0.079	0.144	0.182	0.16	0.155	0.187	0.177	0.189	0.184	0.201	0.225	0.202	0.201	0.193	0.201	0.197	0.182	0.194	0.284	0.166	0.113	0.247	0.149	0.187	0.207	0.207	0.212	0.212	0.212	0.212	0.212	0.212	0.121	0.177
71	13.4084	43.186	tr|A0AAD9EXS1|A0AAD9EXS1_DISEL	0.012	0.012	0.048	0.057	0.166	0.083	0.068	0.068	0.091	0.094	0.13	0.063	0.082	0.128	0.166	0.202	0.146	0.169	0.166	0.184	0.184	0.201	0.218	0.191	0.19	0.183	0.19	0.187	0.171	0.205	0.251	0.161	0.097	0.216	0.17	0.182	0.217	0.217	0.222	0.222	0.222	0.217	0.222	0.222	0.132	0.161
72	16.9754	51.6208	tr|A0A1A8V052|A0A1A8V052_NOTFU	0.015	0.015	0.051	0.062	0.197	0.095	0.083	0.083	0.091	0.098	0.137	0.072	0.093	0.132	0.171	0.196	0.15	0.175	0.172	0.173	0.173	0.183	0.218	0.196	0.195	0.183	0.195	0.192	0.182	0.2	0.278	0.218	0.106	0.241	0.149	0.187	0.202	0.202	0.207	0.207	0.207	0.202	0.202	0.202	0.135	0.178
73	16.6112	50.8093	tr|A0A8C6LW57|A0A8C6LW57_NOTFU	0.015	0.015	0.051	0.062	0.197	0.095	0.083	0.083	0.091	0.098	0.137	0.072	0.093	0.132	0.171	0.196	0.15	0.175	0.172	0.173	0.173	0.183	0.225	0.191	0.19	0.178	0.19	0.187	0.182	0.2	0.278	0.218	0.106	0.241	0.149	0.182	0.196	0.196	0.202	0.202	0.202	0.196	0.196	0.196	0.135	0.178
74	13.5036	41.5515	tr|A0A3P9NG84|A0A3P9NG84_POERE	0.012	0.012	0.051	0.062	0.176	0.088	0.083	0.083	0.095	0.098	0.113	0.059	0.079	0.125	0.151	0.184	0.146	0.163	0.166	0.173	0.173	0.189	0.206	0.175	0.174	0.167	0.174	0.171	0.16	0.183	0.254	0.193	0.103	0.225	0.159	0.182	0.176	0.176	0.176	0.176	0.176	0.17	0.176	0.176	0.108	0.178
75	7.49524	26.0566	tr|A0A087Y1V9|A0A087Y1V9_POEFO	0.015	0.015	0.055	0.062	0.19	0.091	0.08	0.08	0.098	0.105	0.119	0.059	0.075	0.119	0.145	0.172	0.146	0.145	0.172	0.173	0.173	0.189	0.218	0.186	0.185	0.178	0.185	0.182	0.16	0.178	0.254	0.193	0.099	0.241	0.144	0.172	0.181	0.181	0.176	0.176	0.176	0.17	0.176	0.176	0.121	0.166
76	7.49524	26.0566	tr|A0A3B3W1L4|A0A3B3W1L4_9TELE	0.015	0.015	0.055	0.062	0.19	0.091	0.08	0.08	0.098	0.105	0.119	0.059	0.075	0.119	0.145	0.172	0.146	0.145	0.172	0.173	0.173	0.189	0.218	0.186	0.185	0.178	0.185	0.182	0.16	0.178	0.254	0.193	0.099	0.241	0.144	0.172	0.181	0.181	0.176	0.176	0.176	0.17	0.176	0.176	0.121	0.166
77	28.5132	63.8305	tr|A0A4Z2EPA1|A0A4Z2EPA1_9TELE	0.015	0.015	0.061	0.065	0.151	0.08	0.076	0.076	0.094	0.097	0.111	0.066	0.088	0.102	0.165	0.162	0.156	0.136	0.166	0.178	0.178	0.196	0.211	0.187	0.186	0.181	0.186	0.186	0.192	0.193	0.217	0.156	0.089	0.155	0.17	0.192	0.218	0.218	0.223	0.223	0.223	0.213	0.218	0.218	0.113	0.158
78	12.6929	40.6314	tr|A0A4Z2EGK3|A0A4Z2EGK3_9TELE	0.012	0.012	0.055	0.062	0.183	0.088	0.083	0.083	0.098	0.102	0.119	0.059	0.086	0.125	0.166	0.166	0.142	0.157	0.166	0.173	0.173	0.212	0.218	0.186	0.185	0.172	0.185	0.182	0.193	0.205	0.311	0.218	0.103	0.208	0.154	0.177	0.202	0.202	0.207	0.207	0.207	0.196	0.202	0.202	0.126	0.184
79	25.6846	63.7629	tr|A0A2I4B7S8|A0A2I4B7S8_AUSLI	0.017	0.017	0.067	0.075	0.177	0.091	0.083	0.083	0.095	0.1	0.148	0.067	0.093	0.132	0.161	0.196	0.168	0.175	0.186	0.182	0.182	0.221	0.232	0.226	0.225	0.217	0.225	0.221	0.176	0.21	0.26	0.177	0.116	0.235	0.138	0.164	0.186	0.186	0.186	0.186	0.186	0.181	0.186	0.186	0.135	0.214
80	9.70616	32.9784	tr|A0A3B4YSH0|A0A3B4YSH0_SERLL	0.009	0.009	0.047	0.053	0.169	0.08	0.087	0.087	0.098	0.105	0.107	0.068	0.086	0.125	0.151	0.196	0.125	0.169	0.172	0.178	0.178	0.178	0.2	0.17	0.169	0.162	0.169	0.166	0.165	0.178	0.237	0.226	0.103	0.233	0.149	0.187	0.186	0.186	0.191	0.191	0.191	0.191	0.191	0.191	0.108	0.172
81	10.3667	31.3191	tr|A0A087YMP9|A0A087YMP9_POEFO	0.015	0.015	0.055	0.067	0.197	0.091	0.098	0.098	0.106	0.116	0.119	0.068	0.079	0.139	0.156	0.16	0.133	0.151	0.177	0.189	0.189	0.195	0.231	0.196	0.195	0.188	0.195	0.192	0.165	0.189	0.27	0.218	0.099	0.258	0.144	0.177	0.196	0.196	0.191	0.191	0.191	0.186	0.191	0.191	0.13	0.184
82	10.338	31.1381	tr|A0A3B3VP11|A0A3B3VP11_9TELE	0.015	0.015	0.055	0.067	0.197	0.091	0.094	0.094	0.102	0.113	0.119	0.068	0.075	0.132	0.151	0.16	0.133	0.151	0.177	0.189	0.189	0.201	0.231	0.202	0.201	0.193	0.201	0.197	0.16	0.194	0.27	0.218	0.099	0.258	0.144	0.177	0.196	0.196	0.191	0.191	0.191	0.186	0.191	0.191	0.13	0.184
83	9.65813	29.9768	tr|A0A3Q3LPW3|A0A3Q3LPW3_9TELE	0.012	0.012	0.047	0.062	0.197	0.088	0.08	0.08	0.095	0.102	0.107	0.068	0.079	0.132	0.161	0.196	0.155	0.169	0.172	0.195	0.195	0.241	0.25	0.223	0.222	0.209	0.222	0.218	0.182	0.216	0.311	0.252	0.099	0.258	0.17	0.182	0.202	0.202	0.207	0.207	0.207	0.202	0.207	0.207	0.121	0.202
84	13.2768	39.8436	tr|A0A6J2RW39|A0A6J2RW39_COTGO	0.012	0.012	0.043	0.058	0.176	0.088	0.083	0.083	0.098	0.105	0.131	0.063	0.075	0.119	0.135	0.172	0.137	0.157	0.177	0.184	0.184	0.218	0.231	0.202	0.201	0.193	0.201	0.197	0.171	0.189	0.237	0.218	0.092	0.241	0.149	0.172	0.196	0.196	0.202	0.202	0.202	0.196	0.202	0.202	0.108	0.178
85	11.1116	33.9495	tr|A0A6J2RTB0|A0A6J2RTB0_COTGO	0.012	0.012	0.047	0.062	0.183	0.091	0.087	0.087	0.102	0.109	0.137	0.063	0.075	0.125	0.14	0.178	0.142	0.163	0.172	0.189	0.189	0.218	0.231	0.202	0.201	0.193	0.201	0.197	0.176	0.194	0.237	0.218	0.092	0.241	0.154	0.177	0.202	0.202	0.207	0.207	0.207	0.202	0.207	0.207	0.112	0.178
86	17.9256	41.242	tr|A0A673CQC4|A0A673CQC4_9TELE	0.008	0.008	0.053	0.063	0.134	0.081	0.087	0.087	0.081	0.083	0.107	0.052	0.069	0.109	0.132	0.176	0.132	0.131	0.148	0.162	0.162	0.157	0.15	0.144	0.144	0.138	0.144	0.142	0.139	0.16	0.178	0.128	0.116	0.168	0.117	0.133	0.142	0.142	0.146	0.146	0.146	0.142	0.146	0.146	0.14	0.17
87	16.634	50.9621	tr|A0A3Q2VPP1|A0A3Q2VPP1_HAPBU	0.012	0.012	0.047	0.058	0.211	0.099	0.083	0.083	0.109	0.113	0.125	0.072	0.082	0.145	0.151	0.184	0.142	0.169	0.166	0.184	0.184	0.201	0.229	0.202	0.201	0.193	0.201	0.197	0.171	0.194	0.27	0.226	0.092	0.25	0.149	0.182	0.191	0.191	0.191	0.191	0.191	0.191	0.191	0.191	0.121	0.183
88	11.0059	33.0405	tr|A0A8C9Y5E5|A0A8C9Y5E5_SANLU	0.009	0.009	0.047	0.053	0.204	0.095	0.094	0.094	0.113	0.12	0.137	0.076	0.089	0.165	0.166	0.202	0.15	0.181	0.177	0.195	0.195	0.218	0.254	0.218	0.216	0.209	0.216	0.213	0.171	0.205	0.278	0.21	0.103	0.275	0.175	0.206	0.212	0.212	0.217	0.217	0.217	0.212	0.217	0.217	0.139	0.201
89	10.0916	30.7608	tr|A0A8C9Y3E8|A0A8C9Y3E8_SANLU	0.009	0.009	0.047	0.053	0.204	0.095	0.094	0.094	0.113	0.12	0.137	0.076	0.089	0.165	0.166	0.202	0.15	0.181	0.177	0.195	0.195	0.218	0.254	0.218	0.216	0.209	0.216	0.213	0.171	0.205	0.278	0.21	0.103	0.275	0.175	0.206	0.212	0.212	0.217	0.217	0.217	0.212	0.217	0.217	0.139	0.201
90	7.41649	20.7894	tr|A0A8C9Y458|A0A8C9Y458_SANLU	0.008	0.008	0.051	0.057	0.184	0.105	0.101	0.101	0.109	0.114	0.142	0.072	0.1	0.178	0.182	0.208	0.155	0.193	0.181	0.204	0.204	0.221	0.232	0.226	0.225	0.217	0.225	0.221	0.171	0.205	0.248	0.186	0.106	0.244	0.162	0.192	0.197	0.197	0.201	0.201	0.201	0.197	0.201	0.201	0.152	0.207
91	8.51878	24.3222	tr|A0A8C9Y4Y8|A0A8C9Y4Y8_SANLU	0.009	0.009	0.051	0.058	0.204	0.095	0.094	0.094	0.113	0.12	0.131	0.072	0.086	0.158	0.161	0.208	0.146	0.175	0.183	0.201	0.201	0.224	0.248	0.212	0.211	0.204	0.211	0.208	0.171	0.205	0.27	0.218	0.103	0.275	0.17	0.197	0.207	0.207	0.212	0.212	0.212	0.207	0.212	0.212	0.134	0.201
92	7.42078	21.7619	tr|A0A8C9Y3F9|A0A8C9Y3F9_SANLU	0.009	0.009	0.051	0.058	0.204	0.095	0.094	0.094	0.113	0.12	0.131	0.072	0.086	0.158	0.161	0.208	0.146	0.175	0.183	0.201	0.201	0.224	0.248	0.212	0.211	0.204	0.211	0.208	0.171	0.205	0.27	0.218	0.103	0.275	0.17	0.197	0.207	0.207	0.212	0.212	0.212	0.207	0.212	0.212	0.134	0.201
93	12.75	37.9689	tr|A0A8H4K6S9|A0A8H4K6S9_9HYPO	0.018	0.018	0.039	0.035	0.132	0.065	0.079	0.079	0.084	0.094	0.113	0.079	0.071	0.126	0.165	0.147	0.133	0.156	0.165	0.155	0.155	0.211	0.222	0.195	0.194	0.187	0.194	0.191	0.159	0.161	0.462	0.302	0.113	0.25	0.178	0.175	0.189	0.189	0.189	0.189	0.189	0.184	0.184	0.184	0.107	0.211
94	16.6245	47.6358	tr|A0A395STG1|A0A395STG1_FUSSP	0.021	0.021	0.039	0.035	0.16	0.084	0.086	0.086	0.098	0.112	0.142	0.071	0.086	0.146	0.145	0.183	0.141	0.168	0.165	0.161	0.161	0.222	0.222	0.195	0.194	0.187	0.194	0.191	0.164	0.177	0.487	0.327	0.12	0.233	0.168	0.175	0.215	0.215	0.215	0.215	0.215	0.215	0.215	0.215	0.13	0.182
95	16.7097	52.1143	tr|A0A9P5E056|A0A9P5E056_9HYPO	0.021	0.021	0.043	0.045	0.16	0.08	0.076	0.076	0.091	0.101	0.113	0.079	0.078	0.14	0.17	0.153	0.128	0.162	0.16	0.155	0.155	0.211	0.209	0.185	0.184	0.177	0.184	0.181	0.181	0.188	0.429	0.313	0.116	0.225	0.173	0.185	0.2	0.2	0.2	0.2	0.2	0.2	0.2	0.2	0.126	0.224
96	17.9485	50.6874	tr|A0A8H5YTH5|A0A8H5YTH5_9HYPO	0.021	0.021	0.047	0.054	0.146	0.073	0.076	0.076	0.088	0.101	0.119	0.067	0.078	0.14	0.155	0.177	0.128	0.162	0.16	0.155	0.155	0.228	0.222	0.195	0.194	0.187	0.194	0.191	0.17	0.177	0.454	0.338	0.109	0.25	0.173	0.18	0.205	0.205	0.205	0.205	0.205	0.205	0.205	0.205	0.117	0.207
97	14.2323	43.6354	tr|A0A8H5NQ91|A0A8H5NQ91_9HYPO	0.021	0.021	0.043	0.054	0.146	0.073	0.076	0.076	0.088	0.101	0.125	0.071	0.082	0.147	0.16	0.177	0.133	0.168	0.16	0.155	0.155	0.234	0.234	0.206	0.205	0.197	0.205	0.202	0.17	0.177	0.462	0.33	0.109	0.25	0.178	0.18	0.21	0.21	0.21	0.21	0.21	0.21	0.21	0.21	0.117	0.213
98	17.8497	51.7921	tr|A0A8H4K5T5|A0A8H4K5T5_9HYPO	0.021	0.021	0.047	0.054	0.146	0.073	0.076	0.076	0.088	0.101	0.125	0.071	0.082	0.147	0.16	0.177	0.133	0.168	0.16	0.155	0.155	0.228	0.228	0.201	0.2	0.192	0.2	0.196	0.17	0.177	0.462	0.33	0.113	0.258	0.178	0.18	0.21	0.21	0.21	0.21	0.21	0.21	0.21	0.21	0.121	0.207
99	17.8497	51.7921	tr|A0A8H5NJW8|A0A8H5NJW8_9HYPO	0.021	0.021	0.047	0.054	0.146	0.073	0.076	0.076	0.088	0.101	0.125	0.071	0.082	0.147	0.16	0.177	0.133	0.168	0.16	0.155	0.155	0.228	0.228	0.201	0.2	0.192	0.2	0.196	0.17	0.177	0.462	0.33	0.113	0.258	0.178	0.18	0.21	0.21	0.21	0.21	0.21	0.21	0.21	0.21	0.121	0.207
100	17.8497	51.7921	tr|A0A8H5NSQ0|A0A8H5NSQ0_GIBSU	0.021	0.021	0.047	0.054	0.146	0.073	0.076	0.076	0.088	0.101	0.125	0.071	0.082	0.147	0.16	0.177	0.133	0.168	0.16	0.155	0.155	0.228	0.228	0.201	0.2	0.192	0.2	0.196	0.17	0.177	0.462	0.33	0.113	0.258	0.178	0.18	0.21	0.21	0.21	0.21	0.21	0.21	0.21	0.21	0.121	0.207
101	17.8497	51.7921	tr|A0A8H5RXQ6|A0A8H5RXQ6_9HYPO	0.021	0.021	0.047	0.054	0.146	0.073	0.076	0.076	0.088	0.101	0.125	0.071	0.082	0.147	0.16	0.177	0.133	0.168	0.16	0.155	0.155	0.228	0.228	0.201	0.2	0.192	0.2	0.196	0.17	0.177	0.462	0.33	0.113	0.258	0.178	0.18	0.21	0.21	0.21	0.21	0.21	0.21	0.21	0.21	0.121	0.207
102	17.8497	51.7921	tr|A0A8H5W9E3|A0A8H5W9E3_9HYPO	0.021	0.021	0.047	0.054	0.146	0.073	0.076	0.076	0.088	0.101	0.125	0.071	0.082	0.147	0.16	0.177	0.133	0.168	0.16	0.155	0.155	0.228	0.228	0.201	0.2	0.192	0.2	0.196	0.17	0.177	0.462	0.33	0.113	0.258	0.178	0.18	0.21	0.21	0.21	0.21	0.21	0.21	0.21	0.21	0.121	0.207
103	17.8497	51.7921	tr|A0A8H6DH90|A0A8H6DH90_9HYPO	0.021	0.021	0.047	0.054	0.146	0.073	0.076	0.076	0.088	0.101	0.125	0.071	0.082	0.147	0.16	0.177	0.133	0.168	0.16	0.155	0.155	0.228	0.228	0.201	0.2	0.192	0.2	0.196	0.17	0.177	0.462	0.33	0.113	0.258	0.178	0.18	0.21	0.21	0.21	0.21	0.21	0.21	0.21	0.21	0.121	0.207
104	14.2454	43.6098	tr|A0A8H5KB13|A0A8H5KB13_9HYPO	0.021	0.021	0.047	0.054	0.146	0.073	0.076	0.076	0.088	0.101	0.125	0.071	0.082	0.147	0.16	0.177	0.133	0.168	0.16	0.155	0.155	0.228	0.228	0.201	0.2	0.192	0.2	0.196	0.17	0.177	0.462	0.33	0.113	0.258	0.178	0.18	0.21	0.21	0.21	0.21	0.21	0.21	0.21	0.21	0.121	0.207
105	14.0702	41.1664	tr|A0A8H5IBH6|A0A8H5IBH6_9HYPO	0.021	0.021	0.047	0.054	0.153	0.076	0.076	0.076	0.091	0.105	0.13	0.075	0.086	0.14	0.155	0.183	0.137	0.174	0.165	0.161	0.161	0.222	0.222	0.195	0.194	0.187	0.194	0.191	0.175	0.182	0.462	0.322	0.116	0.258	0.173	0.18	0.205	0.205	0.205	0.205	0.205	0.205	0.205	0.205	0.126	0.201
106	13.6946	41.2002	tr|A0A8J5U4G0|A0A8J5U4G0_FUSOX	0.021	0.021	0.047	0.054	0.153	0.076	0.079	0.079	0.095	0.109	0.13	0.075	0.086	0.14	0.155	0.183	0.137	0.18	0.171	0.166	0.166	0.222	0.222	0.195	0.194	0.187	0.194	0.191	0.181	0.188	0.471	0.33	0.12	0.266	0.173	0.175	0.21	0.21	0.21	0.21	0.21	0.21	0.21	0.21	0.121	0.201
107	14.1846	41.7688	tr|A0A8H5UBY3|A0A8H5UBY3_9HYPO	0.021	0.021	0.047	0.054	0.153	0.076	0.076	0.076	0.095	0.109	0.13	0.079	0.086	0.14	0.16	0.183	0.137	0.174	0.165	0.161	0.161	0.222	0.222	0.195	0.194	0.187	0.194	0.191	0.181	0.188	0.471	0.322	0.116	0.266	0.173	0.175	0.205	0.205	0.205	0.205	0.205	0.205	0.205	0.205	0.13	0.201
108	14.2214	41.4786	tr|A0A8H5PVB8|A0A8H5PVB8_9HYPO	0.021	0.021	0.047	0.054	0.153	0.076	0.076	0.076	0.091	0.105	0.13	0.075	0.086	0.14	0.155	0.183	0.137	0.174	0.165	0.161	0.161	0.222	0.222	0.195	0.194	0.187	0.194	0.191	0.175	0.182	0.471	0.33	0.116	0.266	0.173	0.175	0.205	0.205	0.205	0.205	0.205	0.205	0.205	0.205	0.126	0.201
109	14.2214	41.4786	tr|A0A8H5UGP8|A0A8H5UGP8_FUSCI	0.021	0.021	0.047	0.054	0.153	0.076	0.076	0.076	0.091	0.105	0.13	0.075	0.086	0.14	0.155	0.183	0.137	0.174	0.165	0.161	0.161	0.222	0.222	0.195	0.194	0.187	0.194	0.191	0.175	0.182	0.471	0.33	0.116	0.266	0.173	0.175	0.205	0.205	0.205	0.205	0.205	0.205	0.205	0.205	0.126	0.201
110	14.2214	41.4786	tr|A0A9P5EFL9|A0A9P5EFL9_9HYPO	0.021	0.021	0.047	0.054	0.153	0.076	0.076	0.076	0.091	0.105	0.13	0.075	0.086	0.14	0.155	0.183	0.137	0.174	0.165	0.161	0.161	0.222	0.222	0.195	0.194	0.187	0.194	0.191	0.175	0.182	0.471	0.33	0.116	0.266	0.173	0.175	0.205	0.205	0.205	0.205	0.205	0.205	0.205	0.205	0.126	0.201
111	11.178	34.2535	tr|N1RZP8|N1RZP8_FUSC4	0.018	0.018	0.047	0.049	0.16	0.08	0.076	0.076	0.095	0.109	0.136	0.079	0.086	0.14	0.16	0.189	0.141	0.18	0.165	0.161	0.161	0.228	0.228	0.201	0.2	0.192	0.2	0.196	0.181	0.188	0.471	0.338	0.12	0.275	0.178	0.18	0.21	0.21	0.21	0.21	0.21	0.21	0.21	0.21	0.126	0.201
112	18.045	52.319	tr|A0A8H5RQA4|A0A8H5RQA4_9HYPO	0.018	0.018	0.047	0.049	0.16	0.08	0.076	0.076	0.095	0.109	0.136	0.079	0.086	0.14	0.16	0.183	0.141	0.18	0.165	0.161	0.161	0.228	0.228	0.201	0.2	0.192	0.2	0.196	0.181	0.188	0.471	0.338	0.12	0.266	0.173	0.18	0.21	0.21	0.21	0.21	0.21	0.21	0.21	0.21	0.126	0.201
113	14.3974	41.7803	tr|A0A559LHC4|A0A559LHC4_FUSOX	0.018	0.018	0.047	0.049	0.16	0.08	0.076	0.076	0.095	0.109	0.136	0.079	0.086	0.14	0.16	0.189	0.141	0.18	0.165	0.161	0.161	0.228	0.228	0.201	0.2	0.192	0.2	0.196	0.181	0.188	0.471	0.338	0.12	0.275	0.178	0.18	0.21	0.21	0.21	0.21	0.21	0.21	0.21	0.21	0.126	0.201
114	14.3974	41.7803	tr|A0A8J5Q1M8|A0A8J5Q1M8_FUSOX	0.018	0.018	0.047	0.049	0.16	0.08	0.076	0.076	0.095	0.109	0.136	0.079	0.086	0.14	0.16	0.189	0.141	0.18	0.165	0.161	0.161	0.228	0.228	0.201	0.2	0.192	0.2	0.196	0.181	0.188	0.471	0.338	0.12	0.275	0.178	0.18	0.21	0.21	0.21	0.21	0.21	0.21	0.21	0.21	0.126	0.201
115	14.3974	41.7803	tr|N4UPZ9|N4UPZ9_FUSC1	0.018	0.018	0.047	0.049	0.16	0.08	0.076	0.076	0.095	0.109	0.136	0.079	0.086	0.14	0.16	0.189	0.141	0.18	0.165	0.161	0.161	0.228	0.228	0.201	0.2	0.192	0.2	0.196	0.181	0.188	0.471	0.338	0.12	0.275	0.178	0.18	0.21	0.21	0.21	0.21	0.21	0.21	0.21	0.21	0.126	0.201
[truncated: 69 more columns]
